# Supplementary material for: The relationships between growth rate and mitochondrial metabolism varies over time
Source: Sci Rep. 2022 Sep 27;12:16066. doi: 10.1038/s41598-022-20428-9 (PMC9515119; doi:10.1038/s41598-022-20428-9)
Supplement: Supplementary file 1 — Supplementary Information 1. [file 41598_2022_20428_MOESM1_ESM.xlsx]

## Sheet: Feuil1
Tank	ID	Mitochondrial Day	Mitochondrial Hour	Oroboros	Chamber	Masse tissue mg	C1 pmolO/(s*mg)	C2 pmolO/(s*mg)	Oxphos respiration pmolO/(s*mg)	Leak respiration pmolO/(s*mg)	COX activity pmolO/(s*mg)	ATP production pmol/(s*mg)	ATP/O ratio	Masse 20 weeks before the biopsy	Masse 16 weeks before the biopsy	Masse 11 weeks before the biopsy	Masse 7 weeks before the biopsy	Masse during the biopsy	Masse 4 weeks after the biopsy	Masse 8 weeks after the biopsy	Masse 12 weeks after the biopsy	SGRpast 20 weeks	SGRpast 16 weeks	SGRpast 11 weeks	SGRpast 7 weeks	SGRfuture 4 weeks	SGRfuture 8 weeks	SGRfuture 12 weeks	Temperature (°C) in the tanks 20 weeks before the biopsy	Temperature (°C) in the tanks 16 weeks before the biopsy	Temperature (°C) in the tanks 11 weeks before the biopsy	Temperature (°C) in the tanks 7 weeks before the biopsy	Temperature (°C) in the tanks during the biopsy	Temperature (°C) in the tanks 4 weeks after the biopsy	Temperature (°C) in the tanks 8 weeks after the biopsy	Temperature (°C) in the tanks 12 weeks after the biopsy
1	1	1	1	1	A	13.4	3.1804	10.9967	40.5934	4.3083	73.1568	131.465	1.56565	40.63	49.2	59.4	66	76.6	81.7	88.3	98.7	0.459486	0.402458	0.330263	0.316899	0.230203	0.253827	0.301771	14.5	13.6	13.7	13.8	13.5	13.7	14.8	16.7
1	2	1	1	1	B	12.7	7.434	19.4183	81.456	6.7239	90.9155	159.453	0.96411	38.67	45.6	54.5	61.9	68.7	73.5	77.7	86.2	0.416438	0.372583	0.300712	0.221764	0.241201	0.219832	0.270144	14.5	13.6	13.7	13.8	13.5	13.7	14.8	16.7
1	3	1	2	1	A	8	5.079	16.1591	68.0049	7.5778	88.2938	198.991	1.4432	56.18	63.5	76.5	88.7	106.9	116.6	126.7	139.9	0.466183	0.473504	0.434549	0.397093	0.310198	0.303443	0.320279	14.5	13.6	13.7	13.8	13.5	13.7	14.8	16.7
1	4	1	2	1	B	5.8	6.2555	15.723	62.2971	6.9874	103.006	219.372	1.79138	37.3	39.5	44.3	48.3	53.4	58.3	61.9	68.4	0.260013	0.2741	0.242631	0.213573	0.313541	0.263767	0.294717	14.5	13.6	13.7	13.8	13.5	13.7	14.8	16.7
2	9	2	1	1	A	5.7	2.3028	12.0281	47.2996	5.7716	101.212	67.7753	0.697507	34.78	42.2	48.2	54.2	60	64.1	70.9	82.6	0.392304	0.317049	0.280751	0.211799	0.236071	0.298082	0.380554	14.5	13.6	13.7	13.8	13.5	13.7	14.8	16.7
2	10	2	1	1	B	4.7	5.5488	20.2697	73.8541	8.331	118.009	182.299	1.25759	45.29	48.7	51.9	58.6	66.6	72.4	79.7	87.3	0.277423	0.282005	0.319725	0.266604	0.29822	0.320652	0.322197	14.5	13.6	13.7	13.8	13.5	13.7	14.8	16.7
2	11	2	2	1	A	5	-0.4578	13.7732	50.4581	8.5124	97.3492	154.246	1.56645	38.75	45.8	52.7	58.7	67.5	71.7	75.1	80.1	0.399278	0.349409	0.317323	0.291016	0.215583	0.190523	0.203748	14.5	13.6	13.7	13.8	13.5	13.7	14.8	16.7
2	12	2	2	1	B	6.5	3.322	14.7248	56.16	6.307	98.7185	202.348	1.76789	55.55	66.4	78.6	92.3	107	116.5	125.6	138.6	0.471615	0.429848	0.395458	0.307885	0.303794	0.286203	0.308051	14.5	13.6	13.7	13.8	13.5	13.7	14.8	16.7
3	17	3	1	1	A	4	0.5431	15.1711	56.1871	7.336	94.8398	108.529	0.958611	52.93	50.6	57.6	61.9	71.1	77.3	82.5	91.6	0.210798	0.303693	0.266538	0.28279	0.298595	0.265555	0.3016	14.5	13.6	13.7	13.8	13.5	13.7	14.8	16.7
3	18	3	1	1	B	4.5	2.6367	15.5273	69.2328	6.3847	86.3933	128.727	0.920156	37.69	38.4	47.5	55.6	64.8	69.3	75.8	84.8	0.387079	0.467186	0.393134	0.312495	0.239783	0.279987	0.320226	14.5	13.6	13.7	13.8	13.5	13.7	14.8	16.7
3	19	3	2	1	A	4.3	2.1576	16.389	60.0138	8.9982	91.6537	126.621	1.023	47.82	54.8	64.7	74	89.6	96.2	104.4	113	0.448508	0.438987	0.412144	0.390388	0.253836	0.27299	0.276229	14.5	13.6	13.7	13.8	13.5	13.7	14.8	16.7
3	20	3	2	1	B	5	3.7572	15.4355	54.0798	8.0208	85.9275	147.498	1.33483	21.2	22.7	25.2	26.6	29.7	30.7	33.3	36.3	0.240818	0.239984	0.207979	0.224971	0.11827	0.204304	0.238894	14.5	13.6	13.7	13.8	13.5	13.7	14.8	16.7
4	25	4	1	1	A	6.4	2.9872	13.7159	54.9773	6.2983	82.4585	87.3222	0.776167	28.17	29.6	32	34.4	40.5	45.3	49.2	57	0.257478	0.277458	0.294458	0.326491	0.400018	0.347485	0.406844	14.5	13.6	13.7	13.8	13.5	13.7	14.8	16.7
4	26	4	1	1	B	6.6	5.4168	21.6145	86.225	8.0749	90.6676	245.63	1.37406	36.6	44.1	49.7	56.5	68	73.3	80.1	92.5	0.439333	0.383228	0.391878	0.370534	0.268046	0.292443	0.366311	14.5	13.6	13.7	13.8	13.5	13.7	14.8	16.7
4	27	4	2	1	A	3.9	4.8583	21.4837	82.3747	8.6802	113.589	211.863	1.26418	47.31	49	55	59.3	68.8	72.6	79	86.1	0.26559	0.300339	0.279838	0.297189	0.192004	0.246864	0.267031	14.5	13.6	13.7	13.8	13.5	13.7	14.8	16.7
4	28	4	2	1	B	4.6	6.8062	20.6619	98.3717	7.0394	106.258	298.523	1.49105	41.61	47.9	55	60.3	71.8	78.9	85.7	94.2	0.386911	0.358203	0.333189	0.349105	0.336774	0.316015	0.323257	14.5	13.6	13.7	13.8	13.5	13.7	14.8	16.7
5	33	5	1	1	A	4.3	2.5705	18.0248	57.6091	11.2991	98.6046	120.106	1.03438	42.41	47.7	55.6	62.3	73.1	76.3	87.5	100.3	0.383411	0.374471	0.337834	0.313465	0.153016	0.32109	0.376592	14.5	13.6	13.7	13.8	13.5	13.7	14.8	16.7
5	34	5	1	1	B	5	8.0258	20.5051	74.4997	8.8442	101.152	211.302	1.38931	52.45	60	73.7	82.5	96.5	100.5	110.6	121.4	0.429354	0.416841	0.332766	0.307343	0.145053	0.243531	0.273271	14.5	13.6	13.7	13.8	13.5	13.7	14.8	16.7
5	35	5	2	1	A	4	2.3727	12.8151	50.2562	5.7257	76.1835	164.975	1.56	25.78	31.1	31.7	39.8	49.1	52.9	59.5	70.3	0.453704	0.400571	0.540176	0.411749	0.26623	0.343067	0.427277	14.5	13.6	13.7	13.8	13.5	13.7	14.8	16.7
5	36	5	2	1	B	4.2	4.5432	17.8779	73.6529	8.9891	101.984	170.716	1.12189	73.71	74.7	88.7	105.9	126.2	134.3	151.3	167.2	0.378683	0.459989	0.435319	0.343868	0.222172	0.323923	0.334908	14.5	13.6	13.7	13.8	13.5	13.7	14.8	16.7
6	41	1	1	2	C	6.3	4.5748	10.68	37.1613	4.2746	72.5328	103.13	1.35687	33.24	37	42.7	45.7	50.2	56	61.1	70.2	0.29874	0.277361	0.210151	0.199823	0.390488	0.350887	0.399206	14.5	13.6	13.7	13.8	13.5	13.7	14.8	16.7
6	42	1	1	2	D	8.4	6.0315	13.8199	76.7236	5.7777	82.9004	228.585	1.44753	24.99	28	30.4	33.5	35.6	35.9	38.1	42	0.256427	0.21831	0.205069	0.129362	0.0299702	0.121194	0.196814	14.5	13.6	13.7	13.8	13.5	13.7	14.8	16.7
6	43	1	2	2	C	7.7	6.2537	16.4229	82.2272	7.4935	99.668	213.524	1.32982	51.16	61.3	72.6	79.1	88.7	98.2	107.9	124.9	0.39877	0.335891	0.260123	0.243717	0.36338	0.349902	0.407445	14.5	13.6	13.7	13.8	13.5	13.7	14.8	16.7
6	44	1	2	2	D	4.8	5.9318	18.4585	79.5106	6.2011	107.026	387.666	2.44353	47.8	52.5	57.8	65	68.7	75.1	81.6	92	0.262843	0.244487	0.224364	0.117791	0.318112	0.307286	0.347666	14.5	13.6	13.7	13.8	13.5	13.7	14.8	16.7
7	49	2	1	2	C	4.5	3.1853	15.1084	67.5878	7.5681	100.392	177.399	1.30141	60.87	67.1	76.4	83.5	99.2	109.2	120.1	136.4	0.351365	0.352211	0.334815	0.35894	0.343011	0.341405	0.379112	14.5	13.6	13.7	13.8	13.5	13.7	14.8	16.7
7	50	2	1	2	D	5.4	3.7353	16.4713	60.5105	8.8245	95.5032	65.0213	0.530798	37.76	41.9	47.3	52	60.4	64.5	70.3	79.3	0.337942	0.329462	0.313434	0.31197	0.234558	0.271041	0.324106	14.5	13.6	13.7	13.8	13.5	13.7	14.8	16.7
7	51	2	2	2	C	3.7	1.7845	16.2951	69.0333	7.7	95.7902	183.559	1.29182	30.94	35.8	43.5	48.8	59.4	63.8	70.1	77.9	0.469241	0.456168	0.399402	0.409508	0.255211	0.295765	0.322776	14.5	13.6	13.7	13.8	13.5	13.7	14.8	16.7
7	52	2	2	2	D	5.2	3.594	17.8946	81.3878	8.1156	94.9266	240.378	1.43981	42.34	48.2	58.1	68	83.2	90.2	98.8	109.7	0.485982	0.491791	0.460361	0.420291	0.288507	0.306875	0.329169	14.5	13.6	13.7	13.8	13.5	13.7	14.8	16.7
8	57	3	1	2	C	4.9	3.9492	16.5983	86.5619	5.4594	91.7224	237.568	1.3566	54.25	61.6	72.3	80.5	95.1	105.4	114.2	123.1	0.400947	0.387738	0.346968	0.340147	0.367263	0.326826	0.307224	14.5	13.6	13.7	13.8	13.5	13.7	14.8	16.7
8	58	3	1	2	D	6.7	5.6527	19.2395	77.2134	8.2995	95.4212	232.171	1.4947	30.71	32	34.1	37.5	42.6	44.2	48	54.3	0.233761	0.255463	0.281718	0.260231	0.13168	0.213119	0.288893	14.5	13.6	13.7	13.8	13.5	13.7	14.8	16.7
8	59	3	2	2	C	5.1	3.8212	14.7315	63.1291	8.1815	90.6933	132.126	1.01934	55.5	59.5	66.8	74.6	84.7	90.9	97.6	108.9	0.301952	0.315303	0.300522	0.259133	0.252301	0.253146	0.299184	14.5	13.6	13.7	13.8	13.5	13.7	14.8	16.7
8	60	3	2	2	D	8.1	4.0333	14.9533	76.1609	8.3385	83.9958	217.139	1.39483	23.78	30.2	35.6	40	48.1	53	59.3	72	0.503169	0.415572	0.380932	0.376332	0.346463	0.373798	0.480219	14.5	13.6	13.7	13.8	13.5	13.7	14.8	16.7
9	65	4	1	2	C	7.5	6.0268	21.0239	90.6495	7.3127	83.0854	215.221	1.15376	49.25	59.9	67.5	78.9	91.5	97.8	108.6	121.3	0.439312	0.374923	0.380264	0.296315	0.237806	0.305951	0.335628	14.5	13.6	13.7	13.8	13.5	13.7	14.8	16.7
9	66	4	1	2	D	5	5.079	22.239	95.9553	10.1933	96.8232	190.632	0.973312	24.75	26.6	30.4	34.7	38.4	40.6	45	52.2	0.311512	0.324908	0.292019	0.202636	0.198966	0.283223	0.365506	14.5	13.6	13.7	13.8	13.5	13.7	14.8	16.7
9	67	4	2	2	C	4.4	1.4949	13.795	68.5887	5.8986	83.8308	197.062	1.40926	42.91	49	59.1	68.2	77.8	84.3	92.9	105	0.422012	0.409134	0.343638	0.263394	0.286573	0.316754	0.356927	14.5	13.6	13.7	13.8	13.5	13.7	14.8	16.7
9	68	4	2	2	D	3.7	1.8166	13.9826	67.3311	6.0331	81.3713	190.891	1.38386	35.12	39	43.6	50	57.6	61.9	65.3	73.1	0.350888	0.345098	0.348082	0.282999	0.257134	0.224053	0.283697	14.5	13.6	13.7	13.8	13.5	13.7	14.8	16.7
10	73	5	1	2	C	4.2	2.0037	15.5663	49.2953	8.619	82.9995	99.0175	0.937126	45.5	50.5	58.3	67.9	78	83.6	93.6	105.5	0.379575	0.381347	0.359391	0.271907	0.247624	0.325574	0.359526	14.5	13.6	13.7	13.8	13.5	13.7	14.8	16.7
10	74	5	1	2	D	5.4	3.5495	15.5914	58.0337	8.6821	82.3167	150.635	1.25918	31.97	38.1	44.1	51.5	61.4	66	75.1	85.4	0.459586	0.418593	0.40858	0.344761	0.258018	0.359662	0.392781	14.5	13.6	13.7	13.8	13.5	13.7	14.8	16.7
10	75	5	2	2	C	3.3	2.4918	13.3195	56.6547	6.4789	86.1066	147.415	1.25049	42.72	47.5	56.2	64.2	74.9	79.3	87.4	100.2	0.395413	0.399495	0.354614	0.302256	0.203872	0.27561	0.346446	14.5	13.6	13.7	13.8	13.5	13.7	14.8	16.7
10	76	5	2	2	D	3	1.8705	12.8205	46.9649	6.4181	77.7697	117.172	1.20472	40.84	48	54.4	60.7	73.3	80	89.9	102.1	0.4119	0.371368	0.368144	0.369837	0.312379	0.364531	0.394514	14.5	13.6	13.7	13.8	13.5	13.7	14.8	16.7
